# Supplementary material for: A SMRT approach for targeted amplicon sequencing of museum specimens (Lepidoptera)—patterns of nucleotide misincorporation
Source: PeerJ. 2021 Jan 14;9:e10420. doi: 10.7717/peerj.10420 (PMC7811786; doi:10.7717/peerj.10420)
Supplement: Supplemental Information 17 — List of forward UMIs as they appear at the 5’ end of reads; it was used for demultiplexing by the main bash script. [file peerj-09-10420-s017.txt]

0001_AsF_lbc13	ACACTGACGTCGCGAC
0002_AsF_lbc28	GAGACTCTGTGCGCGT
0003_AsF_lbc278	CTCGCACGTCGCATAG
0004_AsF_lbc70	CTGCGCAGTACGTGCA
0005_AsF_lbc291	TCTCGCGCGTGCACGC
0006_AsF_lbc45	GCACATACACGCTCAC
0007_AsF_lbc179	ACGACGCGCACTGACA
0008_AsF_lbc163	TGCGAGCGTGCACAGA
0009_AsF_lbc96	GTGTGCACTCACACTC
0010_AsF_lbc216	TCTCGTCGCAGTCTCT
0011_AsF_lbc50	CGCTGCGAGAGACAGT
0012_AsF_lbc99	AGCGCTGCGACACGCG
0013_AsF_lbc277	GTGTGTCTCGATGCGC
0014_AsF_lbc344	TCTCACGAGAGCGCAC
0015_AsF_lbc80	ACGATCACTCGTGTCA
0016_AsF_lbc274	GCGCGTGCTGCGTCTA
0017_AsF_lbc200	CGCATGACACGTGTGT
0018_AsF_lbc320	TATCTCTCGAGTCGCG
0019_AsF_lbc60	TGACTCGCTCATAGTC
0020_AsF_lbc373	ATACGCGCGCGCATGC
0021_AsF_lbc357	GCGTGTGTCGAGTGTA
0022_AsF_lbc356	CACAGAGACACGCACA
0023_AsF_lbc374	GTGCGCGAGAGTATAC
0024_AsF_lbc173	TCGCTGACTCGACACA
0025_AsF_lbc268	CGCGTATGTATGTCGC
0026_AsF_lbc227	AGATCGCGCATGTGTA
0027_AsF_lbc144	GCTGTGTGTGCTCGTC
0028_AsF_lbc91	CACACGAGATCTCATC
0029_AsF_lbc178	ACACAGTAGAGCGAGC
0030_AsF_lbc47	ACAGTGCGCTGTCTAT
0031_AsF_lbc222	GTCAGAGCTCTCGTGC
0032_AsF_lbc34	ACTCTCGCTCTGTAGA
0033_AsF_lbc253	GCGAGACTCAGCTCTG
0034_AsF_lbc94	TCTCGACTGCACATAT
0035_AsF_lbc300	AGCACAGTCACATGTC
0036_AsF_lbc63	AGCGTCTGACGTGAGT
0037_AsF_lbc38	TGCTCGCAGTATCACA
0038_AsF_lbc120	TGTCATGTGTACACAC
0039_AsF_lbc314	GATCTGTCGTGAGCGT
0040_AsF_lbc189	CTCTCGCATACGCGAG
0041_AsF_lbc168	CGCTAGAGATCTGCTA
0042_AsF_lbc139	GTCTCTCTCTCACGCA
0043_AsF_lbc123	TATCAGCACGACATGC
0044_AsF_lbc302	ACGCGCTATCTCAGAG
0045_AsF_lbc104	TGTCTGAGACGCATAC
0046_AsF_lbc195	TCGATACGCACTCGAT
0047_AsF_lbc156	TAGTGTGCGACTCTGA
0048_AsF_lbc269	CTCGAGCAGTAGATAC
0049_AsF_lbc30	AGAGATGTGTGATGAC
0050_AsF_lbc221	GCTGCGCTGATATGCG
0051_AsF_lbc211	TCTGAGACACAGACTC
0052_AsF_lbc117	ACTATCGCAGCTCAGT
0053_AsF_lbc106	ATCGCATCGCAGAGAC
0054_AsF_lbc111	GTAGAGTGATCGCGTC
0055_AsF_lbc372	TACACACTATGTGCGT
0056_AsF_lbc330	ACACATCTCGTGAGAG
0057_AsF_lbc217	GACGAGCGTCTGAGAG
0058_AsF_lbc69	GTCTGATAGATACAGA
0059_AsF_lbc245	ACAGTAGACTCTCAGA
0060_AsF_lbc297	GCACACATATCTGATG
0061_AsF_lbc165	CTATCTAGCACTCACA
0062_AsF_lbc57	GTCAGCTAGTGTCAGC
0063_AsF_lbc304	TATCTGAGCGCGAGCA
0064_AsF_lbc340	CGTATACAGTCACGCT
0065_AsF_lbc68	ACAGTATGATGTACTC
0066_AsF_lbc105	CACTCACGTGTGATAT
0067_AsF_lbc213	ACGCTCGCTGAGCATA
0068_AsF_lbc141	CATATCAGTGCTACAG
0069_AsF_lbc9	CTGCGTGCTCTACGAC
0070_AsF_lbc42	GAGACTAGAGATAGTG
0071_AsF_lbc64	TCGATATACGACGTGC
0072_AsF_lbc181	GACGACAGACTGCATA
0073_AsF_lbc36	GCGTATATCTCATGCG
0074_AsF_lbc204	ATACACTCATGTGCAC
0075_AsF_lbc325	CGCATATCTCACTAGT
0076_AsF_lbc358	GTCATCTGTACGCTAT
0077_AsF_lbc238	AGTCACTGTCTACTCG
0078_AsF_lbc39	CTGTGTGTGATAGAGT
0079_AsF_lbc7	ACAGTCTATACTGCTG
0080_AsF_lbc140	TGCATAGTAGTGCTCT
0081_AsF_lbc337	TCATACACACAGATAG
0082_AsF_lbc155	GTATAGACAGATGTGC
0083_AsF_lbc184	CATATGCTCGTGCACT
0084_AsF_lbc127	TCTCATGTGTGAGCTA
0085_AsF_lbc190	GAGCGTGTATACAGCG
0086_AsF_lbc170	GAGCTGATGTACATGT
0087_AsF_lbc281	ACAGTACTAGTGCGAG
0088_AsF_lbc329	GCGCTCTCTCACATAC
0089_AsF_lbc153	TCTACTGCATGATGTC
0090_AsF_lbc228	GACACAGTGTGTAGTC
0091_AsF_lbc319	CGCGCGAGTATCTCGT
0092_AsF_lbc3	TACTAGAGTAGCACTC
0093_AsF_lbc346	TGTCATATGAGAGTGT
0094_AsF_lbc273	ACTCTATGTCGATGTA
0095_AsF_lbc370	CGCTCATATGAGCTCA
0096_AsF_lbc81	GATCGACTCGAGCATC
