# Supplementary material for: A SMRT approach for targeted amplicon sequencing of museum specimens (Lepidoptera)—patterns of nucleotide misincorporation
Source: PeerJ. 2021 Jan 14;9:e10420. doi: 10.7717/peerj.10420 (PMC7811786; doi:10.7717/peerj.10420)
Supplement: Supplemental Information 18 — List of forward UMIs as they appear at the 3’ end of reads; it was used for demultiplexing by the main bash script. [file peerj-09-10420-s018.txt]

0001_AsF_lbc13	GTCGCGACGTCAGTGT
0002_AsF_lbc28	ACGCGCACAGAGTCTC
0003_AsF_lbc278	CTATGCGACGTGCGAG
0004_AsF_lbc70	TGCACGTACTGCGCAG
0005_AsF_lbc291	GCGTGCACGCGCGAGA
0006_AsF_lbc45	GTGAGCGTGTATGTGC
0007_AsF_lbc179	TGTCAGTGCGCGTCGT
0008_AsF_lbc163	TCTGTGCACGCTCGCA
0009_AsF_lbc96	GAGTGTGAGTGCACAC
0010_AsF_lbc216	AGAGACTGCGACGAGA
0011_AsF_lbc50	ACTGTCTCTCGCAGCG
0012_AsF_lbc99	CGCGTGTCGCAGCGCT
0013_AsF_lbc277	GCGCATCGAGACACAC
0014_AsF_lbc344	GTGCGCTCTCGTGAGA
0015_AsF_lbc80	TGACACGAGTGATCGT
0016_AsF_lbc274	TAGACGCAGCACGCGC
0017_AsF_lbc200	ACACACGTGTCATGCG
0018_AsF_lbc320	CGCGACTCGAGAGATA
0019_AsF_lbc60	GACTATGAGCGAGTCA
0020_AsF_lbc373	GCATGCGCGCGCGTAT
0021_AsF_lbc357	TACACTCGACACACGC
0022_AsF_lbc356	TGTGCGTGTCTCTGTG
0023_AsF_lbc374	GTATACTCTCGCGCAC
0024_AsF_lbc173	TGTGTCGAGTCAGCGA
0025_AsF_lbc268	GCGACATACATACGCG
0026_AsF_lbc227	TACACATGCGCGATCT
0027_AsF_lbc144	GACGAGCACACACAGC
0028_AsF_lbc91	GATGAGATCTCGTGTG
0029_AsF_lbc178	GCTCGCTCTACTGTGT
0030_AsF_lbc47	ATAGACAGCGCACTGT
0031_AsF_lbc222	GCACGAGAGCTCTGAC
0032_AsF_lbc34	TCTACAGAGCGAGAGT
0033_AsF_lbc253	CAGAGCTGAGTCTCGC
0034_AsF_lbc94	ATATGTGCAGTCGAGA
0035_AsF_lbc300	GACATGTGACTGTGCT
0036_AsF_lbc63	ACTCACGTCAGACGCT
0037_AsF_lbc38	TGTGATACTGCGAGCA
0038_AsF_lbc120	GTGTGTACACATGACA
0039_AsF_lbc314	ACGCTCACGACAGATC
0040_AsF_lbc189	CTCGCGTATGCGAGAG
0041_AsF_lbc168	TAGCAGATCTCTAGCG
0042_AsF_lbc139	TGCGTGAGAGAGAGAC
0043_AsF_lbc123	GCATGTCGTGCTGATA
0044_AsF_lbc302	CTCTGAGATAGCGCGT
0045_AsF_lbc104	GTATGCGTCTCAGACA
0046_AsF_lbc195	ATCGAGTGCGTATCGA
0047_AsF_lbc156	TCAGAGTCGCACACTA
0048_AsF_lbc269	GTATCTACTGCTCGAG
0049_AsF_lbc30	GTCATCACACATCTCT
0050_AsF_lbc221	CGCATATCAGCGCAGC
0051_AsF_lbc211	GAGTCTGTGTCTCAGA
0052_AsF_lbc117	ACTGAGCTGCGATAGT
0053_AsF_lbc106	GTCTCTGCGATGCGAT
0054_AsF_lbc111	GACGCGATCACTCTAC
0055_AsF_lbc372	ACGCACATAGTGTGTA
0056_AsF_lbc330	CTCTCACGAGATGTGT
0057_AsF_lbc217	CTCTCAGACGCTCGTC
0058_AsF_lbc69	TCTGTATCTATCAGAC
0059_AsF_lbc245	TCTGAGAGTCTACTGT
0060_AsF_lbc297	CATCAGATATGTGTGC
0061_AsF_lbc165	TGTGAGTGCTAGATAG
0062_AsF_lbc57	GCTGACACTAGCTGAC
0063_AsF_lbc304	TGCTCGCGCTCAGATA
0064_AsF_lbc340	AGCGTGACTGTATACG
0065_AsF_lbc68	GAGTACATCATACTGT
0066_AsF_lbc105	ATATCACACGTGAGTG
0067_AsF_lbc213	TATGCTCAGCGAGCGT
0068_AsF_lbc141	CTGTAGCACTGATATG
0069_AsF_lbc9	GTCGTAGAGCACGCAG
0070_AsF_lbc42	CACTATCTCTAGTCTC
0071_AsF_lbc64	GCACGTCGTATATCGA
0072_AsF_lbc181	TATGCAGTCTGTCGTC
0073_AsF_lbc36	CGCATGAGATATACGC
0074_AsF_lbc204	GTGCACATGAGTGTAT
0075_AsF_lbc325	ACTAGTGAGATATGCG
0076_AsF_lbc358	ATAGCGTACAGATGAC
0077_AsF_lbc238	CGAGTAGACAGTGACT
0078_AsF_lbc39	ACTCTATCACACACAG
0079_AsF_lbc7	CAGCAGTATAGACTGT
0080_AsF_lbc140	AGAGCACTACTATGCA
0081_AsF_lbc337	CTATCTGTGTGTATGA
0082_AsF_lbc155	GCACATCTGTCTATAC
0083_AsF_lbc184	AGTGCACGAGCATATG
0084_AsF_lbc127	TAGCTCACACATGAGA
0085_AsF_lbc190	CGCTGTATACACGCTC
0086_AsF_lbc170	ACATGTACATCAGCTC
0087_AsF_lbc281	CTCGCACTAGTACTGT
0088_AsF_lbc329	GTATGTGAGAGAGCGC
0089_AsF_lbc153	GACATCATGCAGTAGA
0090_AsF_lbc228	GACTACACACTGTGTC
0091_AsF_lbc319	ACGAGATACTCGCGCG
0092_AsF_lbc3	GAGTGCTACTCTAGTA
0093_AsF_lbc346	ACACTCTCATATGACA
0094_AsF_lbc273	TACATCGACATAGAGT
0095_AsF_lbc370	TGAGCTCATATGAGCG
0096_AsF_lbc81	GATGCTCGAGTCGATC
