# Supplementary material for: A SMRT approach for targeted amplicon sequencing of museum specimens (Lepidoptera)—patterns of nucleotide misincorporation
Source: PeerJ. 2021 Jan 14;9:e10420. doi: 10.7717/peerj.10420 (PMC7811786; doi:10.7717/peerj.10420)
Supplement: Supplemental Information 19 — List of reverse UMIs as they appear at the 5’ end of reads; it was used for demultiplexing by the main bash script. [file peerj-09-10420-s019.txt]

0001_AsR_lbc76_rc	GCGAGTGAGCTCACGT
0002_AsR_lbc260_rc	GAGAGCGCGAGTGCAC
0003_AsR_lbc301_rc	ACAGATGTCTGTGCGC
0004_AsR_lbc157_rc	TCGCGTCTCTGAGTGC
0005_AsR_lbc53_rc	ACAGTACACGAGAGCA
0006_AsR_lbc248_rc	GCGTACTGCGACTGTG
0007_AsR_lbc255_rc	CACGCAGAGTGACACG
0008_AsR_lbc313_rc	CGTCGAGTCACATGTG
0009_AsR_lbc240_rc	TGACTGTCACGCATGT
0010_AsR_lbc138_rc	CGACACTCTCACGCTA
0011_AsR_lbc196_rc	ACATCGTCGTGTCGTG
0012_AsR_lbc234_rc	CTGACATGTGCGCACT
0013_AsR_lbc21_rc	TAGTCACAGCGTGTAC
0014_AsR_lbc116_rc	CAGAGCGCTCGCAGCA
0015_AsR_lbc246_rc	ACACGCGATCTAGTGT
0016_AsR_lbc322_rc	GTGATGAGCGCACATG
0017_AsR_lbc19_rc	TGCATGCACAGATGCG
0018_AsR_lbc215_rc	TGACGCGCGCTACGCT
0019_AsR_lbc187_rc	GTCGCGCGTGTATCAT
0020_AsR_lbc376_rc	GTGTGCGACGTGTCTC
0021_AsR_lbc298_rc	GAGCGCACTCGCGATG
0022_AsR_lbc51_rc	CTCACAGTCTGTGTGT
0023_AsR_lbc62_rc	GAGCGCAGATGCTGTC
0024_AsR_lbc128_rc	CTCGCGACACATCTGA
0025_AsR_lbc247_rc	AGAGCAGTGCTGACGT
0026_AsR_lbc328_rc	TGTCACGCGAGATCTG
0027_AsR_lbc231_rc	GACGTGAGATGCGCTG
0028_AsR_lbc210_rc	GTGTGACGTACGTGAG
0029_AsR_lbc146_rc	TAGCGCGTGCAGACTC
0030_AsR_lbc306_rc	TCTGTGTGCACTACGT
0031_AsR_lbc93_rc	CGTCTGACTACTCACG
0032_AsR_lbc309_rc	GTGTGTATCTCGCAGT
0033_AsR_lbc134_rc	AGCGTCTCGCATCATG
0034_AsR_lbc84_rc	TCGTGCATGTGCAGTC
0035_AsR_lbc252_rc	CGTGTCAGACTCAGAT
0036_AsR_lbc176_rc	ATGTCGCTGCTCGCGA
0037_AsR_lbc382_rc	CAGCACAGTGCGCTGA
0038_AsR_lbc132_rc	CTCATCTCGAGCTACG
0039_AsR_lbc131_rc	ACGACTGCTGCTCGAT
0040_AsR_lbc161_rc	CAGCGTGCGTGTGACT
0041_AsR_lbc335_rc	CGCGCGTCGTCTCAGC
0042_AsR_lbc347_rc	CATAGCGAGCACACAG
0043_AsR_lbc22_rc	AGATATGCGCGACACG
0044_AsR_lbc43_rc	TCTGCGTACACGCGTA
0045_AsR_lbc345_rc	CTGTGTAGAGAGCACA
0046_AsR_lbc95_rc	CGCTACACGTCACTCA
0047_AsR_lbc183_rc	GTCTCAGCACGAGACA
0048_AsR_lbc11_rc	CGATCAGCTGAGCGCG
0049_AsR_lbc66_rc	CTACTGTACGTAGTCG
0050_AsR_lbc24_rc	CGAGACTGTCGATCTC
0051_AsR_lbc224_rc	GCGCTCGTCGAGCGAG
0052_AsR_lbc136_rc	TGTCGACACACGTGCT
0053_AsR_lbc130_rc	CTCGTAGTGTCTCTGA
0054_AsR_lbc167_rc	AGTGTACAGTGATCGC
0055_AsR_lbc2_rc	GCAGAGTCATGTATAG
0056_AsR_lbc133_rc	GCTGTCATCGACTAGC
0057_AsR_lbc188_rc	TGATACAGATCAGACA
0058_AsR_lbc232_rc	CGCAGCATGATGAGAC
0059_AsR_lbc98_rc	CGAGCGAGTGTGTATA
0060_AsR_lbc166_rc	CGTAGCTATCACGTGT
0061_AsR_lbc290_rc	GACATAGACACATGTA
0062_AsR_lbc316_rc	TCGAGACGTGATGAGT
0063_AsR_lbc59_rc	TCATCGATCACTGCAC
0064_AsR_lbc279_rc	CTGTCAGAGTAGCTCG
0065_AsR_lbc44_rc	ACTCAGATGAGTGACA
0066_AsR_lbc257_rc	TGCGTCTCACTCTCGC
0067_AsR_lbc118_rc	GCACAGACGAGAGACG
0068_AsR_lbc377_rc	TATCTGCACACTCTGT
0069_AsR_lbc229_rc	AGAGACTGTAGCGCAC
0070_AsR_lbc326_rc	AGCGCAGTGTATAGTG
0071_AsR_lbc154_rc	GAGCATAGTCACGACT
0072_AsR_lbc71_rc	GTGAGTCAGAGATCTA
0073_AsR_lbc74_rc	CACTGTGATACTGTCA
0074_AsR_lbc236_rc	CATCTATATGTCGCGA
0075_AsR_lbc276_rc	CTCTCTGCTCTACATG
0076_AsR_lbc56_rc	GATAGAGTCGCTCGCA
0077_AsR_lbc124_rc	CTGATATCGTGAGAGC
0078_AsR_lbc265_rc	GTACACAGATACACAG
0079_AsR_lbc379_rc	CGAGAGTGCTCATAGA
0080_AsR_lbc35_rc	ACTACTGAGACATAGA
0081_AsR_lbc152_rc	GTCACTATATCGTGAC
0082_AsR_lbc126_rc	TCAGCTAGCAGCTATC
0083_AsR_lbc310_rc	GTCGCTGCGCACTATA
0084_AsR_lbc305_rc	GAGAGTCAGAGCAGAG
0085_AsR_lbc261_rc	GTATGTGTAGATGTCA
0086_AsR_lbc1_rc	ATGACGCATCGTCTGA
0087_AsR_lbc8_rc	AGATGTAGCACATCAT
0088_AsR_lbc266_rc	ATAGTATCGTGCGTCG
0089_AsR_lbc283_rc	AGTACGATAGAGAGTC
0090_AsR_lbc122_rc	TCTCTATAGAGCACGT
0091_AsR_lbc354_rc	GAGCATCTCTGTGATC
0092_AsR_lbc311_rc	GCACTGCGCACACATC
0093_AsR_lbc180_rc	GAGTACACGCTATGAG
0094_AsR_lbc151_rc	CTGAGAGCATGCTAGC
0095_AsR_lbc172_rc	AGTGAGTATCTCTACA
0096_AsR_lbc239_rc	TCACGTATCTCGTATA
