# Supplementary material for: A SMRT approach for targeted amplicon sequencing of museum specimens (Lepidoptera)—patterns of nucleotide misincorporation
Source: PeerJ. 2021 Jan 14;9:e10420. doi: 10.7717/peerj.10420 (PMC7811786; doi:10.7717/peerj.10420)
Supplement: Supplemental Information 20 — List of reverse UMIs as they appear at the 3’ end of reads; it was used for demultiplexing by the main bash script. [file peerj-09-10420-s020.txt]

0001_AsR_lbc76_rc	ACGTGAGCTCACTCGC
0002_AsR_lbc260_rc	GTGCACTCGCGCTCTC
0003_AsR_lbc301_rc	GCGCACAGACATCTGT
0004_AsR_lbc157_rc	GCACTCAGAGACGCGA
0005_AsR_lbc53_rc	TGCTCTCGTGTACTGT
0006_AsR_lbc248_rc	CACAGTCGCAGTACGC
0007_AsR_lbc255_rc	CGTGTCACTCTGCGTG
0008_AsR_lbc313_rc	CACATGTGACTCGACG
0009_AsR_lbc240_rc	ACATGCGTGACAGTCA
0010_AsR_lbc138_rc	TAGCGTGAGAGTGTCG
0011_AsR_lbc196_rc	CACGACACGACGATGT
0012_AsR_lbc234_rc	AGTGCGCACATGTCAG
0013_AsR_lbc21_rc	GTACACGCTGTGACTA
0014_AsR_lbc116_rc	TGCTGCGAGCGCTCTG
0015_AsR_lbc246_rc	ACACTAGATCGCGTGT
0016_AsR_lbc322_rc	CATGTGCGCTCATCAC
0017_AsR_lbc19_rc	CGCATCTGTGCATGCA
0018_AsR_lbc215_rc	AGCGTAGCGCGCGTCA
0019_AsR_lbc187_rc	ATGATACACGCGCGAC
0020_AsR_lbc376_rc	GAGACACGTCGCACAC
0021_AsR_lbc298_rc	CATCGCGAGTGCGCTC
0022_AsR_lbc51_rc	ACACACAGACTGTGAG
0023_AsR_lbc62_rc	GACAGCATCTGCGCTC
0024_AsR_lbc128_rc	TCAGATGTGTCGCGAG
0025_AsR_lbc247_rc	ACGTCAGCACTGCTCT
0026_AsR_lbc328_rc	CAGATCTCGCGTGACA
0027_AsR_lbc231_rc	CAGCGCATCTCACGTC
0028_AsR_lbc210_rc	CTCACGTACGTCACAC
0029_AsR_lbc146_rc	GAGTCTGCACGCGCTA
0030_AsR_lbc306_rc	ACGTAGTGCACACAGA
0031_AsR_lbc93_rc	CGTGAGTAGTCAGACG
0032_AsR_lbc309_rc	ACTGCGAGATACACAC
0033_AsR_lbc134_rc	CATGATGCGAGACGCT
0034_AsR_lbc84_rc	GACTGCACATGCACGA
0035_AsR_lbc252_rc	ATCTGAGTCTGACACG
0036_AsR_lbc176_rc	TCGCGAGCAGCGACAT
0037_AsR_lbc382_rc	TCAGCGCACTGTGCTG
0038_AsR_lbc132_rc	CGTAGCTCGAGATGAG
0039_AsR_lbc131_rc	ATCGAGCAGCAGTCGT
0040_AsR_lbc161_rc	AGTCACACGCACGCTG
0041_AsR_lbc335_rc	GCTGAGACGACGCGCG
0042_AsR_lbc347_rc	CTGTGTGCTCGCTATG
0043_AsR_lbc22_rc	CGTGTCGCGCATATCT
0044_AsR_lbc43_rc	TACGCGTGTACGCAGA
0045_AsR_lbc345_rc	TGTGCTCTCTACACAG
0046_AsR_lbc95_rc	TGAGTGACGTGTAGCG
0047_AsR_lbc183_rc	TGTCTCGTGCTGAGAC
0048_AsR_lbc11_rc	CGCGCTCAGCTGATCG
0049_AsR_lbc66_rc	CGACTACGTACAGTAG
0050_AsR_lbc24_rc	GAGATCGACAGTCTCG
0051_AsR_lbc224_rc	CTCGCTCGACGAGCGC
0052_AsR_lbc136_rc	AGCACGTGTGTCGACA
0053_AsR_lbc130_rc	TCAGAGACACTACGAG
0054_AsR_lbc167_rc	GCGATCACTGTACACT
0055_AsR_lbc2_rc	CTATACATGACTCTGC
0056_AsR_lbc133_rc	GCTAGTCGATGACAGC
0057_AsR_lbc188_rc	TGTCTGATCTGTATCA
0058_AsR_lbc232_rc	GTCTCATCATGCTGCG
0059_AsR_lbc98_rc	TATACACACTCGCTCG
0060_AsR_lbc166_rc	ACACGTGATAGCTACG
0061_AsR_lbc290_rc	TACATGTGTCTATGTC
0062_AsR_lbc316_rc	ACTCATCACGTCTCGA
0063_AsR_lbc59_rc	GTGCAGTGATCGATGA
0064_AsR_lbc279_rc	CGAGCTACTCTGACAG
0065_AsR_lbc44_rc	TGTCACTCATCTGAGT
0066_AsR_lbc257_rc	GCGAGAGTGAGACGCA
0067_AsR_lbc118_rc	CGTCTCTCGTCTGTGC
0068_AsR_lbc377_rc	ACAGAGTGTGCAGATA
0069_AsR_lbc229_rc	GTGCGCTACAGTCTCT
0070_AsR_lbc326_rc	CACTATACACTGCGCT
0071_AsR_lbc154_rc	AGTCGTGACTATGCTC
0072_AsR_lbc71_rc	TAGATCTCTGACTCAC
0073_AsR_lbc74_rc	TGACAGTATCACAGTG
0074_AsR_lbc236_rc	TCGCGACATATAGATG
0075_AsR_lbc276_rc	CATGTAGAGCAGAGAG
0076_AsR_lbc56_rc	TGCGAGCGACTCTATC
0077_AsR_lbc124_rc	GCTCTCACGATATCAG
0078_AsR_lbc265_rc	CTGTGTATCTGTGTAC
0079_AsR_lbc379_rc	TCTATGAGCACTCTCG
0080_AsR_lbc35_rc	TCTATGTCTCAGTAGT
0081_AsR_lbc152_rc	GTCACGATATAGTGAC
0082_AsR_lbc126_rc	GATAGCTGCTAGCTGA
0083_AsR_lbc310_rc	TATAGTGCGCAGCGAC
0084_AsR_lbc305_rc	CTCTGCTCTGACTCTC
0085_AsR_lbc261_rc	TGACATCTACACATAC
0086_AsR_lbc1_rc	TCAGACGATGCGTCAT
0087_AsR_lbc8_rc	ATGATGTGCTACATCT
0088_AsR_lbc266_rc	CGACGCACGATACTAT
0089_AsR_lbc283_rc	GACTCTCTATCGTACT
0090_AsR_lbc122_rc	ACGTGCTCTATAGAGA
0091_AsR_lbc354_rc	GATCACAGAGATGCTC
0092_AsR_lbc311_rc	GATGTGTGCGCAGTGC
0093_AsR_lbc180_rc	CTCATAGCGTGTACTC
0094_AsR_lbc151_rc	GCTAGCATGCTCTCAG
0095_AsR_lbc172_rc	TGTAGAGATACTCACT
0096_AsR_lbc239_rc	TATACGAGATACGTGA
